# Supplementary material for: Endocrine regulation of MFS2 by branchless controls phosphate excretion and stone formation in Drosophila renal tubules
Source: Sci Rep. 2019 Jun 19;9:8798. doi: 10.1038/s41598-019-45269-x (PMC6584732; doi:10.1038/s41598-019-45269-x)
Supplement: Supplementary file 2 — Table S2 [file 41598_2019_45269_MOESM2_ESM.xlsx]

## Sheet: Table S3
Ensembl Gene ID	Ensembl Transcript ID	Ensembl Protein ID	MGH-nomenclature	Associated Gene Name	DRSC/ ModEncode (>5)	affy1 (>7)	affy2 (>7)	flychip (>0)
FBgn0034392	FBtr0086636	FBpp0085818	MFS15	CG15094	34.4319	8.59	9.78	0.96
FBgn0010651	FBtr0086635	FBpp0085817	MFS14	l(2)08717	29.1118	7.47	7.45	-0.34
FBgn0034611	FBtr0071590	FBpp0071516	MFS16	CG10069	25.5557	9.32	9.44	0.55
FBgn0031307	FBtr0077958	FBpp0077623	MFS3	CG4726	18.0986	6.18	7.64	-3.72
FBgn0058263	FBtr0113848	FBpp0112571	MFS17	CG40263	13.3221			1.09
FBgn0058263	FBtr0113848	FBpp0112571	MFS17	CG40263	13.3221			0.11
FBgn0025684	FBtr0077456	FBpp0077146	MFS18	CG15438	10.526	8.26	6.76	-0.14
FBgn0010497	FBtr0080292	FBpp0079876	MFS13	l(2)01810	9.79929	8.71	9.37	-0.4
FBgn0030452	FBtr0073724	FBpp0073555	MFS10	CG4330	8.6305	7.76	7.18	0.21
FBgn0039886	FBtr0085870	FBpp0085229		CG2003	2.24588	7.29	5.02	0.04
FBgn0039886	FBtr0085870	FBpp0085229		CG2003	2.24588	7.29	5.02	0.36
FBgn0031645	FBtr0077391	FBpp0077083		CG3036	1.80546	4.84	4.6	-0.02
FBgn0031645	FBtr0077391	FBpp0077083		CG3036	1.80546	4.84	4.6	-0.02
FBgn0038099	FBtr0300278	FBpp0289506		CG7091	1.27535	5.82	5.11	0.38
FBgn0016684	FBtr0087463	FBpp0086593	MFS2	NaPi-T	0.668218	4.53	3.31	0.32
FBgn0033234	FBtr0088849	FBpp0087925	MFS12	CG8791	0.285808	3.65	4.34	0.09
FBgn0034394	FBtr0086632	FBpp0085814		CG15096	0.105725	5.77	3.41	0.12
FBgn0042126	FBtr0289986	FBpp0288424		CG18788	0.0911729	6.56	3.6	-0.01
FBgn0024315	FBtr0087115	FBpp0086261	MFS8	Picot	0.0760775	7.74	3.35	-0.28
FBgn0033048	FBtr0086033	FBpp0085369		CG7881	0.0184507	5.65	3.42	0.1
FBgn0028513	FBtr0080512	FBpp0080090		CG9254	0	5.92	3.76	0.41
FBgn0029727	FBtr0070715	FBpp0070683		CG6978	0	8.97	3.88	-0.1
FBgn0031424	FBtr0077769	FBpp0077449	MFS11	VGlut	0	5.69	3.78	-0.15
FBgn0034490	FBtr0086320	FBpp0085628		CG9864	0	6.09	4.23	-0.25
FBgn0034782	FBtr0071892	FBpp0071803		CG12490	0	4.15	3.43	-0.16
FBgn0034783	FBtr0071893	FBpp0071804		CG9825	0	5.08	3.87	-0.31
FBgn0034784	FBtr0071895	FBpp0071806		CG9826	0	6.5	3.43	0.11
FBgn0034785	FBtr0071896	FBpp0071807		CG3649	0	6.45	3.43	0.11
FBgn0038799	FBtr0083888	FBpp0083296	MFS9	CG4288	0	7.15	3.52	0.12
FBgn0050265	FBtr0071891	FBpp0071802		CG30265	0	6.86	3.05	0.09
FBgn0050272	FBtr0071890	FBpp0071801	MFS1	CG30272	0		4.1	-0.04
Table S3 (Bergwitz et al. 2012)

## Sheet: FlyAtlas
oligo	FBgn	GC	MGH name	brainMean	headMean	eyeMean	tagMean	sgMean	cropMean	midgutMean	tubuleMean	hindgutMean	heartMean	fatbodyMean	ovaryMean	testisMean	accMean	v_sptMean	m_sptMean	carMean	l_CNSMean	l_sgMean	l_midgutMean	l_tubuleMean	l_hindgutMean	l_fatMean	l_traMean	l_carMean	lS2Mean	flyMean
1628721_at	FBgn0034490	CG9864		3.3	49.7	5.1	9.8	1564.8	29.8	880.3	3696.3	1430.4	6.45	6.1	150.4	21.2	523	168.5	209.3	26.7	3.325	562.9	67.4	96.5	547.4	8.2	40.45	191.575	7.1	236
1628494_a_at	FBgn0024315	Picot	MFS8	835	682.5	622.525	1058.4	703.6	101.5	1652.6	3621.1	3336.3	318.825	58.2	175.3	150.7	85.8	573.4	769.8	262	1012.08	285.3	1433.6	2982.3	3329.7	7	968.775	431.025	13.425	470.2
1640405_at	FBgn0010497	l(2)01810	MFS13	3.2	108.6	66.625	6.8	2994.3	19.2	3041.6	3120.5	2333.4	16.4	13.5	1020	3.5	106.9	105.4	108.8	72.2	466.8	186.2	2221.3	155.9	1466.5	265.9	441.9	881.75	17.15	919.6
1636620_s_at	FBgn0010651	l(2)08717	MFS14	79.6	207.7	131.4	91.5	3163.6	392.6	299.9	2878.6	364.6	324.35	512.7	19.9	40.1	104.3	421.1	462.8	429.4	53.35	60.7	256.6	1061.4	1609.7	479.2	75.125	85.2	293.4	158.6
1629732_at	FBgn0033234	CG8791	MFS12	13.1	11.3	5.5	28.3	47.9	7.9	292.5	2753.5	454	19.15	15.2	46.7	21.8	9.1	8.2	6.9	9.7	14.3	9.1	111.1	1279.5	43.9	18	7.775	10.65	4.625	98.6
1623035_at	FBgn0016684	NaPi-T	MFS2	1.6	1.5	1.9	5.1	2.5	3.2	2.6	2613.8	8.2	5.65	7.1	2.5	0.4	2.5	8.4	2.2	1.5	4.45	1.1	1.1	1490.9	5.8	1.9	0.55	5.8	2.75	43.6
1634762_a_at	FBgn0034394	CG15096		84.8	1588.7	1417.83	94.9	53	203.2	2909.4	1537.8	231.1	3228.47	3917.4	12.8	138.1	1016.9	4593	4139.5	2932.3	7.675	9.7	1013.3	1185.7	600.4	4.3	194.15	438.475	33.25	752.7
1623229_at	FBgn0033048	CG7881		1.2	36	2.7	0.9	11	1.5	199.7	1497	92.7	2.225	6	5.4	4.7	3.9	3	3.1	9.1	1.325	1.7	285.6	234.2	118.4	1.7	3.025	3.125	2.925	64.2
1622950_a_at	FBgn0034611	CG10069	MFS16	148.7	173.6	173.8	135.5	1311.4	235.5	477.6	822.4	325.1	332.65	405.9	439.7	123.1	1493.7	978	1009.2	201.3	214.85	1063.2	632.6	397.1	379.2	330.4	299.45	299.4	542.725	282.3
1636693_at	FBgn0030452	CG4330	MFS10	158.8	108.7	82.875	175.3	395.7	58.1	183.4	291.4	101.9	801.7	68	33.9	22.3	2818.1	139.5	136.7	131.9	53.825	41.5	356	638.2	103	11.6	62.1	79.8	261.1	80.3
1633405_s_at	FBgn0038799	CG4288	MFS9	375.4	204	9.275	326.4	99.7	3.5	6.2	253.9	144.6	3.15	1.5	0.9	312.2	3	49.1	85	8.8	629.4	97.5	8.4	335	30.6	3.6	15.1	89.85	0.85	32.6
1634952_s_at	FBgn0034392	CG15094	MFS15	69.1	66.6	89.15	96.7	1595.6	91.8	150	148.1	149.5	190.875	90.2	72	26.8	602.6	91.8	81.5	107.8	53.825	64.3	222.7	134.5	111.6	23.6	106.425	145.35	416.725	54.2
1625271_at	FBgn0025684	CG15438	MFS18	112.1	58.6	66.125	102.2	223.9	40.9	64.6	62	38	48.175	40.9	139	33.5	126.8	45.5	65.1	43	66.325	1352.3	68.1	69.7	51.9	59.5	48.225	68.975	181.625	74.2
1632317_at	FBgn0031645	CG3036		116	1091.6	1666.62	238.3	39.9	209.7	715.2	47.9	1338.8	1614.78	2091.7	156.6	9.4	33.9	582.2	1255.1	991	111.8	45.7	371	37.3	1216.5	671.5	789.275	733.975	18.45	377
1638935_at	FBgn0038099	CG7091		2.7	6.7	2.5	1.4	12.3	4.6	2.8	26.3	6.9	90.15	8.2	400.9	28.4	440.8	4.6	6.5	16.9	0.475	5.7	5.9	12.3	1	8.4	1.775	6.525	5.125	205.4
1627670_at	FBgn0042126	CG18788		1.8	3.8	3.675	3.3	18.4	5.1	25.1	15.4	14.8	4.05	4.5	2.4	37.6	7.8	4.4	2.9	3.8	3.425	7.4	13.1	3.1	8.2	11.9	6.3	7.125	2.575	7
1637772_at	FBgn0031307	CG4726	MFS3	35.3	17.9	6.825	57.6	4.6	682.3	16.5	14.4	1180.1	117.1	6.9	1	2.4	5.6	20.6	22.9	40.2	1567.28	242.6	296.8	32.7	724.3	24	630.475	2840.65	605.95	32.2
1625399_at	FBgn0029727	CG6978		4.7	2.7	3.5	2.9	6.2	5.5	4	11	5.9	1.75	1.6	3.5	18.9	4.8	2.6	1.9	2.3	2.55	2.7	2.1	6.1	4.4	3.5	6.35	5.175	5.225	9.1
1623055_at	FBgn0028513	CG9254		3.9	7.3	8.325	10.7	14.7	6.6	6.6	10.6	8.1	5.925	11	5	2491.4	17.1	7.7	9.6	17.5	5.575	11.5	15.5	8.7	10.6	356	19.925	11.85	7.8	343.3
1638008_s_at	FBgn0039886	CG2003		12	50.1	39.325	9	9.9	45.2	30.8	6.6	35.1	52.85	86.6	51.1	22.4	180	115.7	144	96.8	10.075	50.9	96.4	31.8	103.3	71.2	35.45	86.8	16.625	48.1
1640390_at	FBgn0034785	CG3649		2.2	5.3	2.075	2	13.8	2.6	5.8	4.2	4.9	4.05	8.4	2.7	3.4	7.7	13.5	13.5	11	4.9	3.2	4.5	5.8	2.6	6.4	1.95	4.75	4.1	11.6
1629164_at	FBgn0034783	CG9825		3.1	2.9	2.25	6.5	3	3.4	300.2	3.9	8	1.1	4.7	2.4	121.2	5.7	2.3	3.4	8.6	2.875	1.7	973	4.2	4.9	10.6	2.3	4.425	4.15	35.3
1625760_at	FBgn0050272	CG30272	MFS1	4.5	4.6	2.95	4.9	5.1	4.8	393.6	2.7	6.4	3.125	7	2.1	1.7	2.5	8.9	9.6	3.9	3.7	10.2	683.4	2.2	3.9	5.2	5.9	1.15	3.325	19.3
1625203_at	FBgn0034784	CG9826		1.5	1.8	1.525	1.9	27.2	1.3	198.4	2.4	1.5	0.6	3.5	2.5	3.7	2.9	29.2	30	7.4	1.925	92.2	729.5	3.9	6.9	3.1	0.8	2.325	2.425	20
1636604_at	FBgn0034782	CG12490		1.4	2.9	1.15	0.7	3.6	0.8	40.9	2.3	2.4	1.15	1.7	2.4	2.1	5	3.9	1.5	5.9	2.075	1.8	61.9	1	2.8	3.5	2.45	1	0.8	2.5
1625077_at	FBgn0050265	CG30265		1.8	1.6	1.225	3.2	11.2	2.4	5.5	2.1	2.6	0.45	7.4	1	1	2.1	5.2	3.9	2.7	4.6	3	15.7	2.6	1.8	2.6	2.5	3.3	0.975	0.4
1632620_at	FBgn0031424	VGlut	MFS11	65.2	14.8	3.1	44.9	4.7	1.5	0.7	1.3	2.1	0.975	8.9	1.5	1.2	6.2	2.8	1.1	4.9	12.85	2	0.8	1.1	2.4	1.9	6.35	4.7	2.975	5.9
relative expression
oligo	FBgn	GC	MGH name	brainMean	headMean	eyeMean	tagMean	sgMean	cropMean	midgutMean	tubuleMean	hindgutMean	heartMean	fatbodyMean	ovaryMean	testisMean	accMean	v_sptMean	m_sptMean	carMean	l_CNSMean	l_sgMean	l_midgutMean	l_tubuleMean	l_hindgutMean	l_fatMean	l_traMean	l_carMean	lS2Mean	flyMean
1628721_at	FBgn0034490	CG9864		0.0139831	0.210593	0.0216102	0.0415254	6.63051	0.126271	3.73008	15.6623	6.06102	0.0273305	0.0258475	0.637288	0.0898305	2.2161	0.713983	0.886864	0.113136	0.014089	2.38517	0.285593	0.408898	2.31949	0.0347458	0.171398	0.811758	0.0300847	1
1628494_a_at	FBgn0024315	Picot	MFS8	1.77584	1.45151	1.32396	2.25096	1.49638	0.215866	3.51467	7.70119	7.09549	0.678063	0.123777	0.37282	0.320502	0.182476	1.21948	1.63718	0.55721	2.15244	0.606763	3.04892	6.34262	7.08145	0.0148873	2.06035	0.916684	0.0285517	1
1640405_at	FBgn0010497	l(2)01810	MFS13	0.00347977	0.118095	0.07245	0.00739452	3.25609	0.0208786	3.30753	3.39332	2.53741	0.0178338	0.0146803	1.10918	0.003806	0.116246	0.114615	0.118312	0.0785124	0.507612	0.202479	2.41551	0.16953	1.59472	0.289147	0.480535	0.958841	0.0186494	1
1636620_s_at	FBgn0010651	l(2)08717	MFS14	0.501892	1.30958	0.828499	0.576923	19.947	2.47541	1.89092	18.1501	2.29887	2.04508	3.23266	0.125473	0.252837	0.657629	2.65511	2.91803	2.70744	0.336381	0.382724	1.61791	6.69231	10.1494	3.02144	0.473676	0.537201	1.84994	1
1629732_at	FBgn0033234	CG8791	MFS12	0.13286	0.114604	0.0557809	0.287018	0.485801	0.0801217	2.96653	27.926	4.60446	0.194219	0.154158	0.473631	0.221095	0.0922921	0.0831643	0.0699797	0.0983773	0.14503	0.0922921	1.12677	12.9767	0.445233	0.182556	0.078854	0.108012	0.0469067	1
1623035_at	FBgn0016684	NaPi-T	MFS2	0.0366972	0.0344037	0.043578	0.116972	0.0573394	0.0733945	0.059633	59.9495	0.188073	0.129587	0.162844	0.0573394	0.00917431	0.0573394	0.192661	0.0504587	0.0344037	0.102064	0.0252294	0.0252294	34.195	0.133028	0.043578	0.0126147	0.133028	0.0630734	1
1634762_a_at	FBgn0034394	CG15096		0.112661	2.11067	1.88365	0.126079	0.0704132	0.269961	3.86528	2.04305	0.307028	4.28919	5.20446	0.0170054	0.183473	1.351	6.10203	5.49954	3.89571	0.0101966	0.0128869	1.34622	1.57526	0.797662	0.00571277	0.257938	0.582536	0.0441743	1
1623229_at	FBgn0033048	CG7881		0.0186916	0.560748	0.0420561	0.0140187	0.17134	0.0233645	3.11059	23.3178	1.44393	0.0346573	0.0934579	0.0841121	0.0732087	0.0607477	0.046729	0.0482866	0.141745	0.0206386	0.0264798	4.4486	3.64798	1.84424	0.0264798	0.0471184	0.048676	0.0455607	1
1622950_a_at	FBgn0034611	CG10069	MFS16	0.526745	0.614949	0.615657	0.479986	4.64541	0.834219	1.69182	2.91321	1.15161	1.17836	1.43783	1.55756	0.436061	5.29118	3.4644	3.57492	0.713071	0.76107	3.76621	2.24088	1.40666	1.34325	1.17039	1.06075	1.06057	1.92251	1
1636693_at	FBgn0030452	CG4330	MFS10	1.97758	1.35367	1.03207	2.18306	4.92777	0.723537	2.28394	3.62889	1.26899	9.98381	0.846824	0.422167	0.277709	35.0946	1.73724	1.70237	1.64259	0.670299	0.516812	4.43337	7.9477	1.28269	0.144458	0.77335	0.993773	3.25156	1
1633405_s_at	FBgn0038799	CG4288	MFS9	11.5153	6.25767	0.284509	10.0123	3.05828	0.107362	0.190184	7.78834	4.43558	0.0966258	0.0460123	0.0276074	9.57669	0.0920245	1.50613	2.60736	0.269939	19.3067	2.9908	0.257669	10.2761	0.93865	0.110429	0.46319	2.75613	0.0260736	1
1634952_s_at	FBgn0034392	CG15094	MFS15	1.27491	1.22878	1.64483	1.78413	29.4391	1.69373	2.76753	2.73247	2.7583	3.52168	1.66421	1.32841	0.494465	11.1181	1.69373	1.50369	1.98893	0.993081	1.18635	4.10886	2.48155	2.05904	0.435424	1.96356	2.68173	7.68865	1
1625271_at	FBgn0025684	CG15438	MFS18	1.51078	0.789757	0.891173	1.37736	3.01752	0.551213	0.87062	0.83558	0.512129	0.649259	0.551213	1.87332	0.451482	1.70889	0.613208	0.877358	0.579515	0.893868	18.2251	0.91779	0.939353	0.699461	0.801887	0.649933	0.929582	2.44778	1
1632317_at	FBgn0031645	CG3036		0.307692	2.89549	4.42076	0.632095	0.105836	0.556233	1.89708	0.127056	3.55119	4.28322	5.54828	0.415385	0.0249337	0.0899204	1.5443	3.32918	2.62865	0.296552	0.12122	0.984085	0.098939	3.22679	1.78117	2.09357	1.94688	0.048939	1
1638935_at	FBgn0038099	CG7091		0.0131451	0.0326193	0.0121714	0.00681597	0.0598832	0.0223953	0.0136319	0.128043	0.033593	0.4389	0.0399221	1.9518	0.138267	2.14606	0.0223953	0.0316456	0.0822785	0.00231256	0.0277507	0.0287244	0.0598832	0.00486855	0.0408958	0.00864167	0.0317673	0.0249513	1
1627670_at	FBgn0042126	CG18788		0.257143	0.542857	0.525	0.471429	2.62857	0.728571	3.58571	2.2	2.11429	0.578571	0.642857	0.342857	5.37143	1.11429	0.628571	0.414286	0.542857	0.489286	1.05714	1.87143	0.442857	1.17143	1.7	0.9	1.01786	0.367857	1
1637772_at	FBgn0031307	CG4726	MFS3	1.09627	0.555901	0.211957	1.78882	0.142857	21.1894	0.512422	0.447205	36.6491	3.63665	0.214286	0.0310559	0.0745342	0.173913	0.639752	0.71118	1.24845	48.6731	7.53416	9.21739	1.01553	22.4938	0.745342	19.58	88.2189	18.8183	1
1625399_at	FBgn0029727	CG6978		0.516484	0.296703	0.384615	0.318681	0.681319	0.604396	0.43956	1.20879	0.648352	0.192308	0.175824	0.384615	2.07692	0.527473	0.285714	0.208791	0.252747	0.28022	0.296703	0.230769	0.67033	0.483516	0.384615	0.697802	0.568681	0.574176	1
1623055_at	FBgn0028513	CG9254		0.0113603	0.0212642	0.0242499	0.0311681	0.0428197	0.0192252	0.0192252	0.0308768	0.0235945	0.017259	0.0320419	0.0145645	7.25721	0.0498107	0.0224294	0.0279639	0.0509758	0.0162394	0.0334984	0.04515	0.0253423	0.0308768	1.03699	0.0580396	0.0345179	0.0227207	1
1638008_s_at	FBgn0039886	CG2003		0.24948	1.04158	0.817568	0.18711	0.205821	0.939709	0.640333	0.137214	0.72973	1.09875	1.80042	1.06237	0.465696	3.7422	2.40541	2.99376	2.01247	0.209459	1.05821	2.00416	0.661123	2.14761	1.48025	0.737006	1.80457	0.345634	1
1640390_at	FBgn0034785	CG3649		0.189655	0.456897	0.178879	0.172414	1.18966	0.224138	0.5	0.362069	0.422414	0.349138	0.724138	0.232759	0.293103	0.663793	1.16379	1.16379	0.948276	0.422414	0.275862	0.387931	0.5	0.224138	0.551724	0.168103	0.409483	0.353448	1
1629164_at	FBgn0034783	CG9825		0.0878187	0.082153	0.0637394	0.184136	0.0849858	0.0963173	8.50425	0.110482	0.226629	0.0311615	0.133144	0.0679887	3.43343	0.161473	0.0651558	0.0963173	0.243626	0.0814448	0.0481586	27.5637	0.11898	0.13881	0.300283	0.0651558	0.125354	0.117564	1
1625760_at	FBgn0050272	CG30272	MFS1	0.233161	0.238342	0.15285	0.253886	0.264249	0.248705	20.3938	0.139896	0.331606	0.161917	0.362694	0.108808	0.0880829	0.129534	0.46114	0.497409	0.202073	0.19171	0.528497	35.4093	0.11399	0.202073	0.26943	0.305699	0.0595855	0.17228	1
1625203_at	FBgn0034784	CG9826		0.075	0.09	0.07625	0.095	1.36	0.065	9.92	0.12	0.075	0.03	0.175	0.125	0.185	0.145	1.46	1.5	0.37	0.09625	4.61	36.475	0.195	0.345	0.155	0.04	0.11625	0.12125	1
1636604_at	FBgn0034782	CG12490		0.56	1.16	0.46	0.28	1.44	0.32	16.36	0.92	0.96	0.46	0.68	0.96	0.84	2	1.56	0.6	2.36	0.83	0.72	24.76	0.4	1.12	1.4	0.98	0.4	0.32	1
1625077_at	FBgn0050265	CG30265		4.5	4	3.0625	8	28	6	13.75	5.25	6.5	1.125	18.5	2.5	2.5	5.25	13	9.75	6.75	11.5	7.5	39.25	6.5	4.5	6.5	6.25	8.25	2.4375	1
1632620_at	FBgn0031424	VGlut	MFS11	11.0508	2.50847	0.525424	7.61017	0.79661	0.254237	0.118644	0.220339	0.355932	0.165254	1.50847	0.254237	0.20339	1.05085	0.474576	0.186441	0.830508	2.17797	0.338983	0.135593	0.186441	0.40678	0.322034	1.07627	0.79661	0.504237	1
