# Supplementary material for: Endocrine regulation of MFS2 by branchless controls phosphate excretion and stone formation in Drosophila renal tubules
Source: Sci Rep. 2019 Jun 19;9:8798. doi: 10.1038/s41598-019-45269-x (PMC6584732; doi:10.1038/s41598-019-45269-x)
Supplement: Supplementary file 3 — Table S3 [file 41598_2019_45269_MOESM3_ESM.xlsx]

## Sheet: keywords
search strings for DIOPT
human genes
PTH
PTHRP
PTHR1
VDR
CYP27B1
CYP24A1
FGF23
FGFR1
FGFR2
FGFR3
FGFR4
KL
SLC34A1
SLC34A2
SLC34A3
SLC20A1
SLC20A2
SLC17A1
DMP1
SFRP4
MEPE
ENPP1
ABCC6
ANKH
PHEX
GALNT3
FAM20C
XPR1

## Sheet: DIOPT
search date: 10/31/2018		URL and documentation see http://www.flyrnai.org/diopt
Human GeneID	Human Gene ID	HGNCID	Human Symbol	Species	Fly GeneID	FlyBaseID	Fly Symbol	DIOPT Score	Weighted Score	Rank	Best Score	Best Score Reverse	Prediction Derived From
PTH	5741	9606	PTH					0	0	None
PTHRP	5744	9607	PTHLH					0	0	None
PTHR	5744	9607	PTHLH					0	0	None
PTHR	5745	9608	PTH1R	Fly	36475	FBgn0052843	Dh31-R	1	0.9	low	Yes	No	eggNOG
PTHR	5745	9608	PTH1R	Fly	36601	FBgn0033932	Dh44-R1	1	0.9	low	Yes	No	eggNOG
PTHR	5745	9608	PTH1R	Fly	31234	FBgn0260753	Pdfr	1	0.9	low	Yes	No	eggNOG
PTHR	5745	9608	PTH1R	Fly	36368	FBgn0033744	Dh44-R2	1	0.9	low	Yes	No	eggNOG
PTHR	5745	9608	PTH1R	Fly	32246	FBgn0030437	hec	1	0.9	low	Yes	No	eggNOG
VDR	7421	12679	VDR	Fly	42993	FBgn0015240	Hr96	5	5.18	moderate	Yes	No	Hieranoid, Inparanoid, OrthoFinder, Panther, RoundUp
CYP27B1	1594	2606	CYP27B1	Fly	36105	FBgn0033524	Cyp49a1	6	5.99	moderate	Yes	No	eggNOG, Hieranoid, Inparanoid, OMA, OrthoInspector, RoundUp
CYP27B1	1594	2606	CYP27B1	Fly	37163	FBgn0034387	Cyp12b2	6	5.91	high	Yes	Yes	eggNOG, Hieranoid, Inparanoid, Isobase, OMA, OrthoInspector
CYP27B1	1594	2606	CYP27B1	Fly	40037	FBgn0036806	Cyp12c1	5	4.98	moderate	No	No	eggNOG, Hieranoid, Inparanoid, OrthoInspector, RoundUp
CYP27B1	1594	2606	CYP27B1	Fly	41272	FBgn0037817	Cyp12e1	5	4.9	moderate	No	Yes	eggNOG, Hieranoid, Inparanoid, Isobase, OrthoInspector
CYP27B1	1594	2606	CYP27B1	Fly	42294	FBgn0038681	Cyp12a4	4	3.95	moderate	No	No	eggNOG, Hieranoid, Inparanoid, OrthoInspector
CYP27B1	1594	2606	CYP27B1	Fly	42293	FBgn0038680	Cyp12a5	4	3.95	moderate	No	No	eggNOG, Hieranoid, Inparanoid, OrthoInspector
CYP27B1	1594	2606	CYP27B1	Fly	246648	FBgn0050489	Cyp12d1-p	4	3.95	moderate	No	No	eggNOG, Hieranoid, Inparanoid, OrthoInspector
CYP27B1	1594	2606	CYP27B1	Fly	2768720	FBgn0053503	Cyp12d1-d	4	3.95	moderate	No	No	eggNOG, Hieranoid, Inparanoid, OrthoInspector
CYP27B1	1594	2606	CYP27B1	Fly	36378	FBgn0033753	Cyp301a1	4	3.95	moderate	No	No	eggNOG, Hieranoid, Inparanoid, OrthoInspector
CYP27B1	1594	2606	CYP27B1	Fly	44858	FBgn0003312	sad	3	2.83	low	No	No	Compara, eggNOG, OrthoFinder
CYP27B1	1594	2606	CYP27B1	Fly	45282	FBgn0000449	dib	2	1.9	low	No	No	eggNOG, OrthoFinder
CYP27B1	1594	2606	CYP27B1	Fly	39592	FBgn0003388	shd	2	1.9	low	No	No	eggNOG, OrthoFinder
CYP24A1	1591	2602	CYP24A1	Fly	36105	FBgn0033524	Cyp49a1	7	6.89	high	Yes	Yes	eggNOG, Hieranoid, Inparanoid, OMA, OrthoInspector, orthoMCL, RoundUp
CYP24A1	1591	2602	CYP24A1	Fly	40037	FBgn0036806	Cyp12c1	7	6.83	high	Yes	Yes	eggNOG, Hieranoid, Inparanoid, Isobase, OrthoInspector, orthoMCL, RoundUp
CYP24A1	1591	2602	CYP24A1	Fly	37163	FBgn0034387	Cyp12b2	6	5.96	moderate	No	Yes	eggNOG, Hieranoid, Homologene, Inparanoid, OMA, OrthoInspector
CYP24A1	1591	2602	CYP24A1	Fly	42294	FBgn0038681	Cyp12a4	6	5.8	moderate	No	Yes	eggNOG, Hieranoid, Inparanoid, Isobase, OrthoInspector, orthoMCL
CYP24A1	1591	2602	CYP24A1	Fly	42293	FBgn0038680	Cyp12a5	5	4.85	moderate	No	No	eggNOG, Hieranoid, Inparanoid, OrthoInspector, orthoMCL
CYP24A1	1591	2602	CYP24A1	Fly	246648	FBgn0050489	Cyp12d1-p	5	4.85	moderate	No	No	eggNOG, Hieranoid, Inparanoid, OrthoInspector, orthoMCL
CYP24A1	1591	2602	CYP24A1	Fly	2768720	FBgn0053503	Cyp12d1-d	5	4.85	moderate	No	Yes	eggNOG, Hieranoid, Inparanoid, OrthoInspector, orthoMCL
CYP24A1	1591	2602	CYP24A1	Fly	36378	FBgn0033753	Cyp301a1	4	3.95	moderate	No	No	eggNOG, Hieranoid, Inparanoid, OrthoInspector
CYP24A1	1591	2602	CYP24A1	Fly	41272	FBgn0037817	Cyp12e1	4	3.95	moderate	No	No	eggNOG, Hieranoid, Inparanoid, OrthoInspector
CYP24A1	1591	2602	CYP24A1	Fly	44858	FBgn0003312	sad	4	3.73	moderate	No	Yes	Compara, eggNOG, OrthoFinder, orthoMCL
CYP24A1	1591	2602	CYP24A1	Fly	45282	FBgn0000449	dib	3	2.85	moderate	No	Yes	eggNOG, Isobase, OrthoFinder
CYP24A1	1591	2602	CYP24A1	Fly	39592	FBgn0003388	shd	3	2.85	moderate	No	Yes	eggNOG, Isobase, OrthoFinder
FGF23	8074	3680	FGF23	Fly	42356	FBgn0014135	bnl	2	2	moderate	Yes	No	eggNOG, Panther
FGFR1	2260	3688	FGFR1	Fly	39564	FBgn0005592	btl	12	11.8	high	Yes	Yes	Compara, eggNOG, Hieranoid, Inparanoid, OMA, OrthoDB, OrthoInspector, orthoMCL, Panther, Phylome, RoundUp, TreeFam
FGFR1	2260	3688	FGFR1	Fly	42160	FBgn0010389	htl	12	11.79	moderate	Yes	No	Compara, eggNOG, Hieranoid, Inparanoid, OrthoDB, OrthoFinder, OrthoInspector, orthoMCL, Panther, Phylome, RoundUp, TreeFam
FGFR1	2260	3688	FGFR1	Fly	43026	FBgn0022800	Cad96Ca	4	3.97	moderate	No	Yes	eggNOG, OrthoDB, Panther, TreeFam
FGFR1	2260	3688	FGFR1	Fly	33543	FBgn0031518	CG3277	3	3.01	moderate	No	Yes	eggNOG, OrthoDB, Panther
FGFR1	2260	3688	FGFR1	Fly	38559	FBgn0014073	Tie	2	2	moderate	No	Yes	eggNOG, Panther
FGFR1	2260	3688	FGFR1	Fly	35717	FBgn0003733	tor	2	1.91	low	No	No	eggNOG, OrthoDB
FGFR1	2260	3688	FGFR1	Fly	43875	FBgn0011829	Ret	2	1.86	low	No	No	eggNOG, TreeFam
FGFR2	2263	3689	FGFR2	Fly	39564	FBgn0005592	btl	11	10.76	moderate	Yes	No	Compara, eggNOG, Hieranoid, Homologene, Inparanoid, OrthoDB, OrthoInspector, orthoMCL, Panther, Phylome, TreeFam
FGFR2	2263	3689	FGFR2	Fly	42160	FBgn0010389	htl	11	10.76	moderate	Yes	No	Compara, eggNOG, Hieranoid, Inparanoid, OrthoDB, OrthoFinder, OrthoInspector, orthoMCL, Panther, Phylome, TreeFam
FGFR2	2263	3689	FGFR2	Fly	43026	FBgn0022800	Cad96Ca	4	3.97	moderate	No	Yes	eggNOG, OrthoDB, Panther, TreeFam
FGFR2	2263	3689	FGFR2	Fly	33543	FBgn0031518	CG3277	3	3.01	moderate	No	Yes	eggNOG, OrthoDB, Panther
FGFR2	2263	3689	FGFR2	Fly	38559	FBgn0014073	Tie	2	2	moderate	No	Yes	eggNOG, Panther
FGFR2	2263	3689	FGFR2	Fly	35717	FBgn0003733	tor	2	1.91	low	No	No	eggNOG, OrthoDB
FGFR2	2263	3689	FGFR2	Fly	43875	FBgn0011829	Ret	2	1.86	low	No	No	eggNOG, TreeFam
FGFR3	2261	3690	FGFR3	Fly	42160	FBgn0010389	htl	15	14.75	high	Yes	Yes	Compara, eggNOG, Hieranoid, Homologene, Inparanoid, Isobase, OMA, OrthoDB, OrthoFinder, OrthoInspector, orthoMCL, Panther, Phylome, RoundUp, TreeFam
FGFR3	2261	3690	FGFR3	Fly	39564	FBgn0005592	btl	11	10.79	moderate	No	No	Compara, eggNOG, Hieranoid, Inparanoid, OrthoDB, OrthoInspector, orthoMCL, Panther, Phylome, RoundUp, TreeFam
FGFR3	2261	3690	FGFR3	Fly	43026	FBgn0022800	Cad96Ca	4	3.97	moderate	No	Yes	eggNOG, OrthoDB, Panther, TreeFam
FGFR3	2261	3690	FGFR3	Fly	33543	FBgn0031518	CG3277	3	3.01	moderate	No	Yes	eggNOG, OrthoDB, Panther
FGFR3	2261	3690	FGFR3	Fly	38559	FBgn0014073	Tie	2	2	moderate	No	Yes	eggNOG, Panther
FGFR3	2261	3690	FGFR3	Fly	35717	FBgn0003733	tor	2	1.91	low	No	No	eggNOG, OrthoDB
FGFR3	2261	3690	FGFR3	Fly	43875	FBgn0011829	Ret	2	1.86	low	No	No	eggNOG, TreeFam
FGFR4	2264	3691	FGFR4	Fly	42160	FBgn0010389	htl	13	12.8	moderate	Yes	No	Compara, eggNOG, Hieranoid, Inparanoid, OMA, OrthoDB, OrthoFinder, OrthoInspector, orthoMCL, Panther, Phylome, RoundUp, TreeFam
FGFR4	2264	3691	FGFR4	Fly	39564	FBgn0005592	btl	11	10.79	moderate	No	No	Compara, eggNOG, Hieranoid, Inparanoid, OrthoDB, OrthoInspector, orthoMCL, Panther, Phylome, RoundUp, TreeFam
FGFR4	2264	3691	FGFR4	Fly	43026	FBgn0022800	Cad96Ca	4	3.97	moderate	No	Yes	eggNOG, OrthoDB, Panther, TreeFam
FGFR4	2264	3691	FGFR4	Fly	33543	FBgn0031518	CG3277	3	3.01	moderate	No	Yes	eggNOG, OrthoDB, Panther
FGFR4	2264	3691	FGFR4	Fly	38559	FBgn0014073	Tie	2	2	moderate	No	Yes	eggNOG, Panther
FGFR4	2264	3691	FGFR4	Fly	35717	FBgn0003733	tor	2	1.91	low	No	No	eggNOG, OrthoDB
FGFR4	2264	3691	FGFR4	Fly	43875	FBgn0011829	Ret	2	1.86	low	No	No	eggNOG, TreeFam
KL	9365	6344	KL	Fly	39872	FBgn0036659	CG9701	7	6.85	moderate	Yes	No	eggNOG, OrthoDB, OrthoFinder, orthoMCL, Panther, Phylome, RoundUp
SLC34A1	6569	11019	SLC34A1					0	0	None
SLC34A2	10568	11020	SLC34A2					0	0	None
SLC34A3	142680	20305	SLC34A3					0	0	None
SLC20A1	6574	10946	SLC20A1	Fly	39255	FBgn0260795	NaPi-III	13	12.85	high	Yes	Yes	Compara, eggNOG, Hieranoid, Inparanoid, Isobase, OMA, OrthoDB, OrthoFinder, OrthoInspector, Panther, Phylome, RoundUp, TreeFam
SLC20A2	6575	10947	SLC20A2	Fly	39255	FBgn0260795	NaPi-III	12	11.9	moderate	Yes	No	Compara, eggNOG, Hieranoid, Inparanoid, OMA, OrthoDB, OrthoFinder, OrthoInspector, Panther, Phylome, RoundUp, TreeFam
SLC17A1	6568	10929	SLC17A1	Fly	43761	FBgn0039886	CG2003	5	5.02	high	Yes	Yes	eggNOG, OMA, OrthoDB, OrthoFinder, Panther
SLC17A1	6568	10929	SLC17A1	Fly	37626	FBgn0034785	CG3649	5	5.02	high	Yes	Yes	eggNOG, OMA, OrthoDB, OrthoFinder, Panther
SLC17A1	6568	10929	SLC17A1	Fly	35745	FBgn0033234	MFS12	5	5.02	moderate	Yes	No	eggNOG, OMA, OrthoDB, OrthoFinder, Panther
SLC17A1	6568	10929	SLC17A1	Fly	37623	FBgn0034782	CG12490	5	5.02	high	Yes	Yes	eggNOG, OMA, OrthoDB, OrthoFinder, Panther
SLC17A1	6568	10929	SLC17A1	Fly	35521	FBgn0033048	CG7881	4	4.12	moderate	No	Yes	OMA, OrthoDB, OrthoFinder, Panther
SLC17A1	6568	10929	SLC17A1	Fly	3354861	FBgn0058263	MFS17	4	4.12	moderate	No	Yes	OMA, OrthoDB, OrthoFinder, Panther
SLC17A1	6568	10929	SLC17A1	Fly	33292	FBgn0031307	MFS3	4	4.01	moderate	No	No	eggNOG, OrthoDB, OrthoFinder, Panther
SLC17A1	6568	10929	SLC17A1	Fly	42426	FBgn0038799	MFS9	4	4.01	moderate	No	No	eggNOG, OrthoDB, OrthoFinder, Panther
SLC17A1	6568	10929	SLC17A1	Fly	46085	FBgn0010651	MFS14	4	4.01	moderate	No	No	eggNOG, OrthoDB, OrthoFinder, Panther
SLC17A1	6568	10929	SLC17A1	Fly	246519	FBgn0050272	MFS1	4	4.01	moderate	No	Yes	eggNOG, OrthoDB, OrthoFinder, Panther
SLC17A1	6568	10929	SLC17A1	Fly	37625	FBgn0034784	CG9826	4	4.01	moderate	No	Yes	eggNOG, OrthoDB, OrthoFinder, Panther
SLC17A1	6568	10929	SLC17A1	Fly	37287	FBgn0034490	CG9864	4	4.01	moderate	No	Yes	eggNOG, OrthoDB, OrthoFinder, Panther
SLC17A1	6568	10929	SLC17A1	Fly	37622	FBgn0050265	CG30265	4	4.01	moderate	No	Yes	eggNOG, OMA, OrthoFinder, Panther
SLC17A1	6568	10929	SLC17A1	Fly	31413	FBgn0029727	CG6978	4	4.01	moderate	No	No	eggNOG, OrthoDB, OrthoFinder, Panther
SLC17A1	6568	10929	SLC17A1	Fly	34773	FBgn0028513	CG9254	4	4.01	moderate	No	No	eggNOG, OrthoDB, OrthoFinder, Panther
SLC17A1	6568	10929	SLC17A1	Fly	37170	FBgn0034394	CG15096	4	4.01	moderate	No	Yes	eggNOG, OrthoDB, OrthoFinder, Panther
SLC17A1	6568	10929	SLC17A1	Fly	36865	FBgn0024315	Picot	4	4.01	moderate	No	No	eggNOG, OrthoDB, OrthoFinder, Panther
SLC17A1	6568	10929	SLC17A1	Fly	37624	FBgn0034783	CG9825	4	4.01	moderate	No	Yes	eggNOG, OMA, OrthoFinder, Panther
SLC17A1	6568	10929	SLC17A1	Fly	32263	FBgn0030452	MFS10	4	3.95	moderate	No	No	eggNOG, Isobase, OrthoFinder, Panther
SLC17A1	6568	10929	SLC17A1	Fly	36651	FBgn0016684	NaPi-T	3	3.11	moderate	No	Yes	OrthoDB, OrthoFinder, Panther
SLC17A1	6568	10929	SLC17A1	Fly	37168	FBgn0034392	MFS15	3	3.11	low	No	No	OrthoDB, OrthoFinder, Panther
SLC17A1	6568	10929	SLC17A1	Fly	33695	FBgn0031645	CG3036	3	3	moderate	No	Yes	eggNOG, OrthoFinder, Panther
SLC17A1	6568	10929	SLC17A1	Fly	47253	FBgn0010497	dmGlut	3	3	low	No	No	eggNOG, OrthoFinder, Panther
SLC17A1	6568	10929	SLC17A1	Fly	59164	FBgn0042126	CG18788	2	2.1	moderate	No	Yes	OrthoFinder, Panther
SLC17A1	6568	10929	SLC17A1	Fly	41590	FBgn0038099	CG7091	2	2.1	moderate	No	Yes	OrthoFinder, Panther
SLC17A1	6568	10929	SLC17A1	Fly	33650	FBgn0025684	MFS18	2	2.01	low	No	No	OrthoDB, OrthoFinder
SLC17A1	6568	10929	SLC17A1	Fly	33427	FBgn0031424	VGlut	2	1.9	low	No	No	eggNOG, OrthoFinder
DMP1	1758	2932	DMP1	Fly	31961	FBgn0030191	CG15306	1	0.95	low	Yes	No	Isobase
DMP1	1758	2932	DMP1	Fly	43401	FBgn0039602	CG1647	1	0.9	low	Yes	Yes	eggNOG
DMP1	1758	2932	DMP1	Fly	41558	FBgn0038071	Dtg	1	0.9	low	Yes	Yes	eggNOG
DMP1	1758	2932	DMP1	Fly	36621	FBgn0026427	Su(var)2-HP2	1	0.9	low	Yes	Yes	eggNOG
DMP1	1758	2932	DMP1	Fly	2769001	FBgn0052311	zormin	1	0.9	low	Yes	No	eggNOG
DMP1	1758	2932	DMP1	Fly	36778	FBgn0034075	Asph	1	0.9	low	Yes	No	eggNOG
DMP1	1758	2932	DMP1	Fly	35698	FBgn0263077	CG43340	1	0.9	low	Yes	Yes	eggNOG
DMP1	1758	2932	DMP1	Fly	39889	FBgn0261565	Lmpt	1	0.9	low	Yes	No	eggNOG
DMP1	1758	2932	DMP1	Fly	41848	FBgn0000283	Cp190	1	0.9	low	Yes	Yes	eggNOG
MEPE	56955	13361	MEPE					0	0	None
SFRP4	6424	10778	SFRP4	Fly	40090	FBgn0016797	fz2	2	2	moderate	Yes	No	eggNOG, Panther
SFRP4	6424	10778	SFRP4	Fly	31659	FBgn0027342	fz4	2	1.83	moderate	Yes	No	Compara, eggNOG
SFRP4	6424	10778	SFRP4	Fly	31023	FBgn0027343	fz3	2	1.81	high	Yes	Yes	eggNOG, Phylome
ENPP1	5167	3356	ENPP1					0	0	None
ABCC6	368	57	ABCC6	Fly	34686	FBgn0032456	MRP	6	5.68	moderate	Yes	No	eggNOG, OrthoDB, OrthoFinder, orthoMCL, Phylome, TreeFam
ABCC6	368	57	ABCC6	Fly	47905	FBgn0010549	l(2)03659	3	2.86	low	No	No	eggNOG, Isobase, OrthoDB
ABCC6	368	57	ABCC6	Fly	326161	FBgn0051793	CG31793	3	2.81	low	No	No	eggNOG, OrthoDB, orthoMCL
ABCC6	368	57	ABCC6	Fly	37428	FBgn0034612	CG10505	3	2.81	low	No	No	eggNOG, OrthoDB, orthoMCL
ABCC6	368	57	ABCC6	Fly	43450	FBgn0039644	CG11897	3	2.81	low	No	No	eggNOG, OrthoDB, orthoMCL
ABCC6	368	57	ABCC6	Fly	42362	FBgn0038740	CG4562	3	2.81	low	No	No	eggNOG, OrthoDB, orthoMCL
ABCC6	368	57	ABCC6	Fly	35163	FBgn0051792	CG31792	3	2.81	low	No	No	eggNOG, OrthoDB, orthoMCL
ABCC6	368	57	ABCC6	Fly	43451	FBgn0039645	CG11898	3	2.81	low	No	No	eggNOG, OrthoDB, orthoMCL
ABCC6	368	57	ABCC6	Fly	34140	FBgn0032018	CG7806	3	2.81	low	No	No	eggNOG, OrthoDB, orthoMCL
ABCC6	368	57	ABCC6	Fly	35366	FBgn0032908	CG9270	3	2.81	low	No	No	eggNOG, OrthoDB, orthoMCL
ABCC6	368	57	ABCC6	Fly	42928	FBgn0039207	CG5789	3	2.81	low	No	No	eggNOG, OrthoDB, orthoMCL
ABCC6	368	57	ABCC6	Fly	41387	FBgn0263316	Mrp4	2	1.91	low	No	No	eggNOG, OrthoDB
ABCC6	368	57	ABCC6	Fly	34148	FBgn0032026	CG7627	2	1.8	low	No	No	eggNOG, orthoMCL
ANKH	56172	15492	ANKH					0	0	None
PHEX	5251	8918	PHEX	Fly	31547	FBgn0029843	Nep1	6	5.85	moderate	Yes	No	Compara, eggNOG, OrthoDB, OrthoFinder, Panther, Phylome
PHEX	5251	8918	PHEX	Fly	40588	FBgn0027570	Nep2	5	4.94	moderate	No	Yes	Compara, eggNOG, OrthoDB, OrthoFinder, Panther
PHEX	5251	8918	PHEX	Fly	42449	FBgn0038818	Nep4	5	4.85	moderate	No	No	Compara, eggNOG, OrthoDB, Panther, Phylome
PHEX	5251	8918	PHEX	Fly	43255	FBgn0039478	Nep5	3	3.01	low	No	No	eggNOG, OrthoDB, Panther
PHEX	5251	8918	PHEX	Fly	42700	FBgn0039023	CG4723	3	2.95	moderate	No	Yes	eggNOG, Isobase, Panther
PHEX	5251	8918	PHEX	Fly	32660	FBgn0027528	goe	3	2.95	moderate	No	Yes	eggNOG, Isobase, Panther
PHEX	5251	8918	PHEX	Fly	43411	FBgn0039612	CG14523	2	2	low	No	No	eggNOG, Panther
PHEX	5251	8918	PHEX	Fly	42701	FBgn0039024	CG4721	2	2	low	No	No	eggNOG, Panther
PHEX	5251	8918	PHEX	Fly	34671	FBgn0032442	CG15485	2	2	low	No	No	eggNOG, Panther
PHEX	5251	8918	PHEX	Fly	43356	FBgn0039564	CG5527	2	2	low	No	No	eggNOG, Panther
PHEX	5251	8918	PHEX	Fly	32234	FBgn0030425	CG3775	2	2	low	No	No	eggNOG, Panther
PHEX	5251	8918	PHEX	Fly	31464	FBgn0029769	frma	2	2	low	No	No	eggNOG, Panther
PHEX	5251	8918	PHEX	Fly	43410	FBgn0039611	CG14528	2	2	low	No	No	eggNOG, Panther
PHEX	5251	8918	PHEX	Fly	33005	FBgn0031081	Nep3	2	2	low	No	No	eggNOG, Panther
PHEX	5251	8918	PHEX	Fly	41172	FBgn0037727	CG8358	2	2	low	No	No	eggNOG, Panther
PHEX	5251	8918	PHEX	Fly	36366	FBgn0033742	CG8550	2	2	low	No	No	eggNOG, Panther
PHEX	5251	8918	PHEX	Fly	33892	FBgn0031808	CG9507	2	2	low	No	No	eggNOG, Panther
PHEX	5251	8918	PHEX	Fly	43408	FBgn0039609	CG14529	2	2	low	No	No	eggNOG, Panther
PHEX	5251	8918	PHEX	Fly	43412	FBgn0039613	CG14527	2	2	low	No	No	eggNOG, Panther
PHEX	5251	8918	PHEX	Fly	42699	FBgn0039022	CG4725	2	2	low	No	No	eggNOG, Panther
PHEX	5251	8918	PHEX	Fly	33889	FBgn0031805	CG9505	2	2	low	No	No	eggNOG, Panther
PHEX	5251	8918	PHEX	Fly	43413	FBgn0027578	CG14526	2	2	low	No	No	eggNOG, Panther
GALNT3	2591	4125	GALNT3	Fly	246627	FBgn0050463	CG30463	5	4.85	moderate	Yes	No	Compara, eggNOG, OrthoDB, Panther, Phylome
GALNT3	2591	4125	GALNT3	Fly	36717	FBgn0034025	GalNAc-T1	3	3.01	low	No	No	eggNOG, OrthoDB, Panther
GALNT3	2591	4125	GALNT3	Fly	39714	FBgn0036528	CG7579	2	1.91	low	No	No	eggNOG, OrthoDB
GALNT3	2591	4125	GALNT3	Fly	35627	FBgn0027558	pgant3	2	1.91	low	No	No	eggNOG, OrthoDB
GALNT3	2591	4125	GALNT3	Fly	39715	FBgn0036529	pgant8	2	1.91	low	No	No	eggNOG, OrthoDB
GALNT3	2591	4125	GALNT3	Fly	38346	FBgn0035375	pgant6	2	1.91	low	No	No	eggNOG, OrthoDB
GALNT3	2591	4125	GALNT3	Fly	32836	FBgn0030930	GalNAc-T2	2	1.91	low	No	No	eggNOG, OrthoDB
GALNT3	2591	4125	GALNT3	Fly	48775	FBgn0001970	Pgant35A	2	1.91	low	No	No	eggNOG, OrthoDB
GALNT3	2591	4125	GALNT3	Fly	261610	FBgn0051956	pgant4	2	1.91	low	No	No	eggNOG, OrthoDB
GALNT3	2591	4125	GALNT3	Fly	33568	FBgn0051776	CG31776	2	1.91	low	No	No	eggNOG, OrthoDB
GALNT3	2591	4125	GALNT3	Fly	326151	FBgn0031681	pgant5	2	1.91	low	No	No	eggNOG, OrthoDB
GALNT3	2591	4125	GALNT3	Fly	39713	FBgn0036527	CG7304	2	1.91	low	No	No	eggNOG, OrthoDB
FAM20C	56975	22140	FAM20C	Fly	42784	FBgn0051145	CG31145	9	8.74	high	Yes	Yes	Compara, eggNOG, OrthoDB, OrthoInspector, orthoMCL, Panther, Phylome, RoundUp, TreeFam
FAM20C	56975	22140	FAM20C	Fly	41797	FBgn0038268	CG3631	3	2.91	low	No	No	eggNOG, Hieranoid, OrthoDB
XPR1	9213	12827	XPR1	Fly	38666	FBgn0035649	CG10483	15	14.75	high	Yes	Yes	Compara, eggNOG, Hieranoid, Homologene, Inparanoid, Isobase, OMA, OrthoDB, OrthoFinder, OrthoInspector, orthoMCL, Panther, Phylome, RoundUp, TreeFam
XPR1	9213	12827	XPR1	Fly	32786	FBgn0030890	CG7536	14	13.75	moderate	No	Yes	Compara, eggNOG, Hieranoid, Inparanoid, Isobase, OMA, OrthoDB, OrthoFinder, OrthoInspector, orthoMCL, Panther, Phylome, RoundUp, TreeFam
XPR1	9213	12827	XPR1	Fly	31338	FBgn0029679	CG2901	7	6.85	moderate	No	Yes	Compara, eggNOG, Isobase, OrthoDB, OrthoFinder, Panther, TreeFam
XPR1	9213	12827	XPR1	Fly	35273	FBgn0032827	CG10481	7	6.85	moderate	No	Yes	Compara, eggNOG, Isobase, OrthoDB, OrthoFinder, Panther, TreeFam
